# Supplementary material for: Investigations on Beekeeping and Breeding of Apis cerana in China
Source: Life (Basel). 2024 Dec 25;15(1):9. doi: 10.3390/life15010009 (PMC11767041; doi:10.3390/life15010009)
Supplement: Supplementary file 1 [file life-15-00009-s001.zip]

Archive with 1 entries (1 files):
- life-3362043-supplementary.pdf
